# Supplementary material for: Impaired Mucosal Homeostasis in Short-Term Fiber Deprivation Is Due to Reduced Mucus Production Rather Than Overgrowth of Mucus-Degrading Bacteria
Source: Nutrients. 2022 Sep 15;14(18):3802. doi: 10.3390/nu14183802 (PMC9501499; doi:10.3390/nu14183802)
Supplement: Supplementary file 1 [file nutrients-14-03802-s001.zip]

Archive with 1 entries (1 files):
- nutrients-1919591-supplementary.pdf
